# Supplementary material for: Treatment for Anomia in Bilingual Speakers with Progressive Aphasia
Source: Brain Sci. 2021 Oct 20;11(11):1371. doi: 10.3390/brainsci11111371 (PMC8615710; doi:10.3390/brainsci11111371)
Supplement: Supplementary file 1 [file brainsci-11-01371-s001.zip]

Archive with 5 entries (2 files):
- brainsci-1373951-SI/
- brainsci-1373951-SI/brainsci-1373951-suppl-update/
- brainsci-1373951-SI/brainsci-1373951-suppl-update/Supplemental_Mats/
- brainsci-1373951-SI/brainsci-1373951-suppl-update/Supplemental_Mats/Supplemental_mats_part1.pdf
- brainsci-1373951-SI/brainsci-1373951-suppl-update/Supplemental_Mats/Supplemental_mats_part2.pdf
